# Supplementary material for: Transcriptome-based Phylogeny of the Semi-aquatic Bugs (Hemiptera: Heteroptera: Gerromorpha) Reveals Patterns of Lineage Expansion in a Series of New Adaptive Zones
Source: Mol Biol Evol. 2022 Oct 21;39(11):msac229. doi: 10.1093/molbev/msac229 (PMC9641996; doi:10.1093/molbev/msac229)
Supplement: msac229_Supplementary_Data [file msac229_supplementary_data.zip]

Archive with 35 entries (35 files):
- Supplementary_Figure_1.jpg
- Supplementary_Figure_10.jpg
- Supplementary_Figure_11.jpg
- Supplementary_Figure_12.jpg
- Supplementary_Figure_13.jpg
- Supplementary_Figure_14.jpg
- Supplementary_Figure_15.jpg
- Supplementary_Figure_16.jpg
- Supplementary_Figure_17.jpg
- Supplementary_Figure_18.jpg
- Supplementary_Figure_19.jpg
- Supplementary_Figure_2.jpg
- Supplementary_Figure_20.jpg
- Supplementary_Figure_21.jpg
- Supplementary_Figure_22.jpg
- Supplementary_Figure_23.jpg
- Supplementary_Figure_24.jpg
- Supplementary_Figure_25.jpg
- Supplementary_Figure_26.jpg
- Supplementary_Figure_27.jpg
- Supplementary_Figure_28.jpg
- Supplementary_Figure_29.jpg
- Supplementary_Figure_3.jpg
- Supplementary_Figure_30.jpg
- Supplementary_Figure_31.jpg
- Supplementary_Figure_4.jpg
- Supplementary_Figure_5.jpg
- Supplementary_Figure_6.jpg
- Supplementary_Figure_7.jpg
- Supplementary_Figure_8.jpg
- Supplementary_Figure_9.jpg
- Supplementary_Material_Table_1.csv
- Supplementary_Material_Table_2.csv
- Supplementary_Material_Table_3.csv
- Supplementary_Material_Table_4.csv
