# Supplementary material for: Transcriptome-based Phylogeny of the Semi-aquatic Bugs (Hemiptera: Heteroptera: Gerromorpha) Reveals Patterns of Lineage Expansion in a Series of New Adaptive Zones
Source: Mol Biol Evol. 2022 Oct 21;39(11):msac229. doi: 10.1093/molbev/msac229 (PMC9641996; doi:10.1093/molbev/msac229)
Supplement: msac229_Supplementary_Data [file msac229_supplementary_data.zip › Supplementary_Material_Table_4.csv]

Orthofinder dataset
Partition	AA Model	Nucl Model	Charset
1	LG+I+G4	TVM+F+I+G4	g0010506
2	LG+R2	GTR+F+R4	g0011956_g0040579
3	mtInv+F+G4	TIM3+F+I+G4	g0040602
4	JTTDCMut+F+I+G4	GTR+F+I+G4	g0013383
5	LG+I+G4	GTR+F+I+G4	g0026455
6	mtZOA+F+I+G4	GTR+F+I+G4	g0020343
7	LG+R5	GTR+F+I+G4	g0018791
8	LG+F+I+G4	TIM3+F+I+G4	g0019956
9	LG+I+G4	TPM3+F+I+G4	g0030778_g0032519
10	LG+I+G4	TVM+F+R9	g0024759_g0053411
11	LG+I+G4	GTR+F+I+G4	g0028490_g0039736_g0043353
12	LG+R6	GTR+F+R5	g0039920_g0047240_g0051228_g0052728_g0052815_g0053451
13	LG+F+R10	GTR+F+R10	g0031859_g0051132_g0051477_g0052188_g0054834
14	JTTDCMut+F+R8	GTR+F+R8	g0036232_g0040614_g0043658_g0048448_g0052780
15	JTT+R10	GTR+F+R10	g0032499_g0046118_g0047233_g0049064_g0052915_g0053516_g0053788_g0054505
16	LG+R10	GTR+F+R10	g0014287_g0033406_g0033435_g0035680_g0048023_g0049061_g0054045_g0054653
17	LG+R7	GTR+F+R7	g0013340_g0014816_g0017885_g0036845_g0051992_g0053313_g0053549_g0053713_g0054524
18	LG+R5	GTR+F+R5	g0032427_g0034695_g0036479_g0037602_g0045025_g0045230_g0046160_g0046835_g0048221_g0049118_g0051523_g0052214_g0053469_g0053564_g0054390
19	LG+R4	GTR+F+I+G4	g0011164_g0020783_g0024294_g0024891_g0029370_g0031027_g0034404_g0034746_g0034922_g0036096_g0036463_g0039331_g0040046_g0040939_g0041493_g0042258_g0044073_g0044606_g0046152_g0048563_g0049395_g0049579_g0049702_g0050662_g0052313_g0053403_g0054665
20	JTTDCMut+F+R5	GTR+F+R4	g0006800_g0026080_g0027851_g0031029_g0036995_g0038475_g0038616_g0044375_g0045762_g0045852_g0047303_g0047941_g0048283_g0049254_g0049299_g0049393_g0049762_g0049881_g0050857_g0051135_g0051459_g0051492_g0051527_g0051697_g0051698_g0051746_g0051793_g0051908_g0051948_g0052062_g0052063_g0052145_g0052183_g0052317_g0052574_g0052590_g0052739_g0052768_g0053018_g0053030_g0053040_g0053181_g0053279_g0053622_g00…
21	LG+R7	GTR+F+R6	g0009085_g0010854_g0012589_g0015096_g0017910_g0025269_g0034344_g0034888_g0036165_g0036999_g0042500_g0042968_g0045145_g0047453_g0048687_g0049112_g0049217_g0049585_g0049854_g0051056_g0051221_g0051322_g0052003_g0052018_g0052901_g0053498_g0053733_g0054053_g0054226_g0054261
22	JTTDCMut+F+R6	GTR+F+R5	g0023374_g0028787_g0034696_g0040948_g0043519_g0043529_g0044566_g0044653_g0046458_g0047730_g0048232_g0048362_g0049091_g0049285_g0049816_g0050005_g0050649_g0051257_g0051312_g0051333_g0052067_g0052115_g0052185_g0052412_g0052441_g0052444_g0052545_g0052612_g0052705_g0052884_g0053038_g0053300_g0053346_g0053416_g0053504_g0053540_g0053578_g0053744_g0053757_g0053814_g0053831_g0053894_g0054026_g0054029_g00…
23	JTTDCMut+F+R6	GTR+F+R4	g0016771_g0022611_g0038172_g0038619_g0040112_g0043679_g0043748_g0044265_g0044719_g0046099_g0047470_g0047521_g0048093_g0048356_g0048481_g0048567_g0049518_g0049654_g0049752_g0049953_g0050246_g0050313_g0050329_g0050358_g0050415_g0050804_g0051288_g0051294_g0051317_g0051855_g0051903_g0052061_g0052116_g0052339_g0052411_g0052862_g0052874_g0052904_g0053022_g0053058_g0053478_g0053604_g0053605_g0053752_g00…
24	LG+F+R6	GTR+F+R5	g0009970_g0015099_g0016541_g0023324_g0023566_g0029068_g0030598_g0032253_g0037640_g0039553_g0040570_g0041567_g0045746_g0045915_g0046545_g0047603_g0047819_g0049316_g0049402_g0049772_g0049858_g0049921_g0049992_g0050138_g0050253_g0050587_g0050883_g0051244_g0051537_g0051777_g0051778_g0051883_g0051972_g0052054_g0052212_g0052255_g0052297_g0052349_g0052665_g0052761_g0052776_g0052975_g0053270_g0053276_g00…
25	LG+F+R7	GTR+F+R6	g0013522_g0014837_g0028638_g0033369_g0046061_g0046498_g0046803_g0047014_g0047412_g0048694_g0048754_g0048888_g0049422_g0050300_g0050402_g0050489_g0050507_g0050997_g0051058_g0051113_g0051585_g0051608_g0051692_g0051896_g0052060_g0052107_g0052260_g0052440_g0052633_g0052738_g0052933_g0052977_g0052991_g0053003_g0053004_g0053140_g0053178_g0053412_g0053421_g0053647_g0053847_g0053858_g0054063_g0054092_g00…
26	LG+F+R5	GTR+F+R4	g0010407_g0011162_g0013884_g0013885_g0019411_g0019421_g0019876_g0020131_g0026717_g0029450_g0030514_g0031360_g0033083_g0033315_g0033427_g0035445_g0035880_g0036693_g0038299_g0039089_g0039499_g0039629_g0041624_g0041913_g0043423_g0046461_g0046888_g0046905_g0047107_g0047752_g0047921_g0048134_g0048215_g0048281_g0048531_g0048603_g0048700_g0049081_g0049108_g0049366_g0049599_g0049686_g0049764_g0050171_g00…
27	JTT+F+R5	GTR+F+R4	g0019124_g0031210_g0034700_g0035200_g0035853_g0039793_g0041057_g0041672_g0042176_g0044979_g0045364_g0046834_g0047085_g0047090_g0047944_g0048375_g0048469_g0048661_g0048697_g0048983_g0049194_g0049398_g0049619_g0049918_g0050514_g0050837_g0051184_g0051187_g0051309_g0051357_g0051476_g0051549_g0051668_g0051780_g0052055_g0052327_g0052359_g0052425_g0052469_g0052626_g0052729_g0052853_g0052883_g0052918_g00…
28	JTT+R8	GTR+F+R4	g0012782_g0013188_g0016085_g0016503_g0018279_g0020467_g0021111_g0024880_g0027333_g0030624_g0031596_g0032205_g0032247_g0032569_g0036018_g0036287_g0036601_g0036694_g0037539_g0038336_g0038457_g0039417_g0039544_g0039628_g0040070_g0040092_g0041823_g0041999_g0042986_g0043026_g0043750_g0044558_g0045933_g0046180_g0046628_g0047011_g0047239_g0047557_g0047734_g0047953_g0048020_g0048511_g0048651_g0048876_g00…
SiLiX dataset
Partition	AA Model	Nucl Model	Charset
1	Dayhoff+I+G4	TVM+F+I+G4	g1671
2	LG+I+G4	GTR+F+I+G4	g328
3	LG+I+G4	TIM2+F+I+G4	g12954
4	LG+F+I+G4	SYM+I+G4	g737
5	LG+I+G4	TVM+F+I+G4	g286
6	LG+I+G4	TVM+F+I+G4	g610_g3985_g7208
7	LG+I+G4	TVM+F+I+G4	g3502_g6695
8	LG+F+R5	TVM+F+R4	g24_g63_g1024_g8175
9	LG+R5	GTR+F+R5	g2119_g2129_g2145_g4037_g10694
10	LG+I+G4	GTR+F+I+G4	g728_g1174_g2202_g6569_g8952
11	LG+R6	GTR+F+R5	g55_g77_g368_g1153_g1460_g3439_g3452_g3968_g4009_g4201_g4778_g5098_g5126_g5767_g5806_g7137_g9501_g10453
12	LG+R5	GTR+F+R4	g53_g155_g193_g448_g481_g490_g591_g652_g719_g751_g963_g1165_g1304_g1312_g1419_g2679_g2681_g2867_g3634_g4483_g4918_g5440_g5838_g6204_g6390_g7133_g8620_g8803_g9971_g10940_g11026
13	LG+R5	GTR+F+R5	g126_g437_g795_g950_g2662_g3541_g3806_g3992_g4353_g4373_g4412_g4893_g4955_g4971_g5455_g5575_g5587_g6273_g6283_g6937_g6955_g6984_g7033_g7828_g7844_g7919_g7952_g8039_g8731_g8739_g8928_g9459_g9516_g10498_g16052
14	LG+R6	GTR+F+R5	g85_g242_g388_g440_g569_g579_g633_g717_g738_g936_g1084_g1263_g1623_g2285_g2368_g2419_g3067_g3497_g3549_g3744_g4028_g4046_g4283_g4306_g4612_g4657_g5739_g7419_g7529_g8487_g9507_g10093_g10107_g10329
15	JTT+F+R4	GTR+F+R4	g51_g710_g1046_g1370_g1459_g1496_g1538_g1572_g1733_g2153_g2236_g2565_g2591_g2623_g2700_g2714_g2730_g3091_g3156_g3199_g3230_g3303_g3415_g3420_g3465_g3498_g3505_g3534_g3588_g3661_g3680_g3757_g3807_g3933_g3939_g4007_g4030_g4191_g4256_g4274_g4301_g4486_g4522_g4645_g4650_g4747_g4822_g4848_g4947_g4986_g5035_g5075_g5103_g5122_g5131_g5153_g5277_g5296_g5365_g5475_g5525_g5546_g5598_g5618_g5651_g5937_g6067_…
16	JTT+F+R4	GTR+F+R4	g76_g100_g192_g271_g442_g445_g450_g479_g489_g564_g570_g620_g694_g786_g801_g825_g1008_g1025_g1231_g1450_g1526_g1556_g1716_g1991_g2281_g2328_g2469_g2558_g2759_g2769_g2779_g2877_g2933_g3182_g3200_g3252_g3504_g3509_g3586_g3597_g3729_g4016_g4019_g4038_g4064_g4126_g4180_g4185_g4238_g4267_g4324_g4409_g4427_g4510_g4520_g4521_g4709_g4795_g4799_g4820_g4910_g4949_g4970_g5094_g5324_g5402_g5406_g5484_g5509_g5…
17	JTTDCMut+F+R6	GTR+F+R4	g859_g1670_g2072_g2154_g2836_g2914_g3041_g3214_g3501_g3560_g3690_g4076_g4119_g4229_g4232_g4367_g4561_g4596_g4683_g4826_g4849_g4857_g4872_g4985_g5070_g5112_g5176_g5201_g5306_g5345_g5520_g5521_g5654_g5760_g5788_g5868_g5942_g5960_g6126_g6282_g6410_g6519_g6540_g6844_g6869_g6918_g7037_g7039_g7148_g7962_g8147_g8156_g8308_g8381_g8693_g8729_g8772_g9049_g9067_g9808_g9813_g10015_g10602_g10743_g10752_g10855…
18	JTT+F+R5	GTR+F+R3	g420_g683_g1075_g1235_g1318_g1350_g1661_g2426_g2436_g2488_g2667_g2819_g2835_g2843_g2900_g2926_g3045_g3066_g3229_g3235_g3284_g3321_g3722_g3851_g3869_g3875_g3932_g4066_g4217_g4341_g4372_g4447_g4497_g4539_g4556_g4598_g4649_g4708_g4751_g4829_g4932_g5030_g5057_g5079_g5116_g5133_g5190_g5392_g5441_g5443_g5483_g5574_g5758_g5874_g5920_g5983_g6003_g6018_g6032_g6087_g6217_g6269_g6340_g6457_g6694_g6735_g6782…
19	LG+F+R6	GTR+F+R4	g183_g373_g393_g417_g456_g704_g919_g993_g1816_g1824_g2013_g2174_g2302_g2750_g3565_g3652_g3805_g4079_g4090_g4153_g4581_g4673_g4758_g4784_g4837_g5183_g5189_g5207_g5213_g5217_g5238_g5284_g5289_g5295_g5561_g5577_g5864_g5901_g6042_g6212_g6228_g6294_g6330_g6384_g6385_g6417_g6421_g6712_g6720_g6777_g6880_g7010_g7042_g7361_g7394_g7418_g7591_g7605_g7693_g7702_g7782_g7809_g7927_g7938_g8013_g8023_g8159_g8164…
20	LG+F+R6	GTR+F+R6	g506_g731_g1617_g2225_g2256_g2495_g3142_g3184_g3266_g3385_g3940_g3947_g4072_g4097_g4154_g4215_g4245_g4304_g4331_g4464_g4505_g4553_g4618_g4941_g5017_g5188_g5251_g5417_g5459_g5460_g5522_g5549_g5815_g5860_g6097_g6167_g6254_g6259_g6717_g6783_g6830_g6836_g6859_g6893_g7038_g7141_g7366_g7382_g7441_g7510_g7644_g7657_g7795_g7851_g7857_g7907_g7998_g8061_g8111_g8276_g8446_g8536_g8683_g8689_g8738_g9288_g1034…
21	JTT+F+R6	GTR+F+R3	g26_g38_g69_g122_g140_g359_g386_g430_g496_g625_g1216_g1222_g1269_g1692_g1742_g1775_g2265_g2370_g2471_g2533_g2551_g2680_g2854_g2891_g2919_g3010_g3083_g3119_g3324_g3451_g3466_g3558_g3643_g3677_g3691_g3791_g3810_g3962_g3998_g4041_g4048_g4065_g4087_g4102_g4116_g4208_g4280_g4305_g4334_g4462_g4463_g4775_g4833_g4879_g4882_g4901_g4920_g5012_g5015_g5044_g5143_g5185_g5660_g5661_g5671_g5872_g5903_g5974_g603…
BUSCOS dataset
Partition	AA Model	Nucl Model	Charset
1	LG+I+G4	GTR+F+G4	g10587at7524
2	FLU+I+G4	TVM+F+G4	g15949at7524
3	JTTDCMut+I+G4	TVMe+R4	g6930at7524
4	JTT+I+G4	TIM3+F+I+G4	g17078at7524_g18869at7524
5	LG+I+G4	GTR+F+I+G4	g11500at7524
6	LG+I+G4	GTR+F+G4	g7145at7524
7	LG+I+G4	TVM+F+I+G4	g9626at7524
8	mtZOA+I+G4	TIM3+F+I+G4	g5560at7524
9	mtInv+F+I+G4	TVM+F+I+G4	g11922at7524
10	LG+I+G4	TIM3+F+I+G4	g10551at7524_g13814at7524
11	LG+I+G4	TVMe+I+G4	g8933at7524
12	FLU+I+G4	GTR+F+I+G4	g5972at7524
13	JTT+F+I+G4	GTR+F+I+G4	g6685at7524_g13578at7524
14	LG+R10	GTR+F+I+G4	g7149at7524_g12978at7524
15	JTTDCMut+R5	TIM3+F+R7	g4339at7524_g6277at7524_g10593at7524
16	LG+F+R8	GTR+F+R10	g9098at7524_g9296at7524_g9382at7524_g9428at7524_g9616at7524_g11752at7524_g13163at7524_g14104at7524_g14878at7524_g15215at7524
17	LG+F+R6	GTR+F+R5	g3929at7524_g6301at7524_g8121at7524_g8594at7524_g9252at7524_g10145at7524_g10169at7524_g10256at7524_g11142at7524_g11147at7524_g11939at7524_g12135at7524_g13162at7524_g14062at7524_g14280at7524_g14660at7524_g15587at7524_g16045at7524_g16171at7524_g16193at7524_g16617at7524_g17036at7524_g17163at7524_g17468at7524_g17929at7524_g17936at7524_g18094at7524_g18338at7524_g18668at7524_g18710at7524_g19037at7524
18	JTTDCMut+F+R5	GTR+F+I+G4	g4602at7524_g6778at7524_g7322at7524_g7522at7524_g7756at7524_g7863at7524_g9077at7524_g9315at7524_g9399at7524_g9977at7524_g10180at7524_g10271at7524_g10658at7524_g10912at7524_g10951at7524_g11064at7524_g11890at7524_g11940at7524_g11950at7524_g12049at7524_g12301at7524_g12311at7524_g12422at7524_g12518at7524_g12751at7524_g12963at7524_g13015at7524_g13021at7524_g13443at7524_g13512at7524_g13750at7524_g13857…
19	LG+R6	GTR+F+I+G4	g2660at7524_g4972at7524_g8557at7524_g8677at7524_g8928at7524_g9517at7524_g9661at7524_g9793at7524_g10281at7524_g10629at7524_g10880at7524_g10995at7524_g11424at7524_g11494at7524_g11699at7524_g12080at7524_g12233at7524_g12562at7524_g12737at7524_g12821at7524_g13095at7524_g13182at7524_g13586at7524_g13747at7524_g13771at7524_g13788at7524_g13858at7524_g13923at7524_g14154at7524_g14431at7524_g14501at7524_g145…
20	JTTDCMut+F+R4	GTR+F+R4	g3742at7524_g4635at7524_g5236at7524_g5303at7524_g5927at7524_g6459at7524_g7119at7524_g7152at7524_g7736at7524_g8449at7524_g8504at7524_g8508at7524_g8560at7524_g8847at7524_g9325at7524_g9404at7524_g9556at7524_g9598at7524_g9615at7524_g9806at7524_g9963at7524_g10024at7524_g10151at7524_g10567at7524_g10721at7524_g10758at7524_g11020at7524_g11267at7524_g11333at7524_g11458at7524_g11571at7524_g11692at7524_g119…
21	LG+F+R6	GTR+F+R5	g8515at7524_g8755at7524_g8865at7524_g8883at7524_g9051at7524_g9456at7524_g9554at7524_g9737at7524_g9856at7524_g10033at7524_g10317at7524_g10334at7524_g10391at7524_g10460at7524_g10550at7524_g10571at7524_g10855at7524_g10934at7524_g11085at7524_g11141at7524_g11378at7524_g11477at7524_g11657at7524_g12157at7524_g12335at7524_g12509at7524_g12605at7524_g12958at7524_g13177at7524_g13248at7524_g13432at7524_g1361…
22	LG+R5	GTR+F+R5	g5828at7524_g5913at7524_g6339at7524_g6977at7524_g7834at7524_g8632at7524_g9257at7524_g9898at7524_g10027at7524_g10108at7524_g10292at7524_g10424at7524_g10534at7524_g10605at7524_g10699at7524_g10701at7524_g10915at7524_g11269at7524_g11396at7524_g11416at7524_g11549at7524_g11553at7524_g11645at7524_g11770at7524_g11790at7524_g11808at7524_g11869at7524_g11978at7524_g12084at7524_g12336at7524_g12430at7524_g124…
23	JTT+F+R9	GTR+F+R4	g3106at7524_g3445at7524_g3621at7524_g4497at7524_g6189at7524_g6521at7524_g6634at7524_g6646at7524_g6692at7524_g6775at7524_g6841at7524_g7180at7524_g7286at7524_g7427at7524_g8037at7524_g8083at7524_g8239at7524_g8404at7524_g8459at7524_g8752at7524_g8982at7524_g9102at7524_g9299at7524_g9410at7524_g9439at7524_g9505at7524_g9597at7524_g9972at7524_g10032at7524_g10091at7524_g10111at7524_g10171at7524_g10198at752…
